# Supplementary material for: Placental OLAH Levels Are Altered in Fetal Growth Restriction, Preeclampsia and Models of Placental Dysfunction
Source: Antioxidants (Basel). 2022 Aug 27;11(9):1677. doi: 10.3390/antiox11091677 (PMC9495588; doi:10.3390/antiox11091677)
Supplement: Supplementary file 1 [file antioxidants-11-01677-s001.zip]

Archive with 1 entries (1 files):
- antioxidants-1864821-supplementary.pdf
